# Supplementary material for: Genome-wide association study identifies 8p21.3 associated with persistent hepatitis B virus infection among Chinese
Source: Nat Commun. 2016 May 31;7:11664. doi: 10.1038/ncomms11664 (PMC4895015; doi:10.1038/ncomms11664)
Supplement: Supplementary Data 1 — Summary of the GWAS and replication studies of top 72 SNPs. [file ncomms11664-s2.xlsx]

## Sheet: Sheet1
Supplementary Data 1: Summary of the GWAS and replication studies of top 72 SNPs.
No.	SNPs	Genes	Chr.	Positionsa	Allelesb	GWAS stage				Replication stage 1 (Jiangsu population)				Replication stage 2 (Guangxi population)				Replication stage 3 (Guangdong population)				Replication stage 4 (Beijing population)
						MAF		ORs (95% CIs)	P	MAF		ORs (95% CIs)	P	MAF		ORs (95% CIs)	P	MAF		ORs (95% CIs)	P	MAF		ORs (95% CIs)	P
						Cases (n = 1,251)	Controls (n = 1,057)			Cases (n = 1,279)	Controls (n = 1,360)			Cases (n = 1,299)	Controls (n = 1,067)			Cases (n = 783)	Controls (n = 560)			Cases (n = 544)	Controls (n = 369)
1	rs28730696	PIK3R3	1	46305105	G/A	0.024	0.006	6.54 (2.54-16.81)	3.7 × 10-5	0.02	0.018	1.11 (0.74-1.67)	0.61
2	rs6588109		1	65288643	G/C	0.404	0.368	1.38 (1.18-1.62)	7.9 × 10-5	0.446	0.445	1.03 (0.92-1.12)	0.95
3	rs17525406	NEGR1	1	72484591	G/A	0.041	0.069	0.32 (0.18-0.58)	5.5 × 10-5	0.099	0.097	1.02 (0.85-1.23)	0.8
4	rs12756662		1	101515542	A/G	0.03	0.057	0.43 (0.29-0.65)	2.0 × 10-5	0.018	0.027	0.64 (0.44-0.93)	1.9 × 10-2	0.054	0.058	0.94 (0.73-1.21)	0.64
5	rs12745427		1	155656736	C/T	0.229	0.283	0.69 (0.58-0.83)	3.5 × 10-5	0.285	0.276	1.05 (0.93-1.18)	0.46
6	rs11119687		1	209391850	T/C	0.204	0.263	0.69 (0.57-0.83)	5.9 × 10-5	0.242	0.259	0.92 (0.81-1.04)	0.16
7	rs41331849		2	4426935	T/C	0.198	0.152	1.53 (1.25-1.87)	3.4 × 10-5	Failed	Failed	Failed	Failed
8	rs2042583		2	34120683	C/T	0.209	0.257	0.68 (0.57-0.81)	1.6 × 10-5	0.213	0.21	1.01 (0.89-1.16)	0.85
9	rs4952620	SLC8A1	2	40495454	C/A	0.064	0.049	2.01 (1.46-2.76)	1.7 × 10-5	0.076	0.079	0.97 (0.79-1.19)	0.76
10	rs74264670		2	51536515	G/A	0.101	0.14	0.31 (0.18-0.55)	2.5 × 10-5	0.107	0.103	1.04 (0.86-1.24)	0.71
11	rs1921824		2	124460613	A/G	0.275	0.213	1.44 (1.21-1.72)	4.8 × 10-5	0.158	0.169	0.92 (0.82-1.07)	0.28
12	rs16837192		2	137339476	A/G	0.378	0.441	0.75 (0.64-0.87)	9.4 × 10-5	0.421	0.421	1.00 (0.89-1.11)	0.95
13	rs35056331		2	168882357	A/T	0.062	0.08	0.55 (0.40-0.74)	7.6 × 10-5	0.084	0.079	1.08 (0.89-1.32)	0.43
14	rs4663581		2	235992660	A/G	0.139	0.198	0.66 (0.53-0.81)	3.2 × 10-5	0.176	0.17	1.04 (0.91-1.22)	0.6
15	rs10934369		3	117981405	T/G	0.131	0.086	1.68 (1.33-2.13)	1.3 × 10-5	0.107	0.109	0.98 (0.83-1.17)	0.85
16	rs58331374	ITGB5	3	126044534	T/C	0.094	0.125	0.58 (0.45-0.77)	7.4 × 10-5	0.157	0.169	0.91 (0.79-1.06)	0.22
17	rs11706404	NAALADL2	3	176355010	C/A	0.373	0.406	0.71 (0.61-0.83)	2.0 × 10-5	0.684	0.671	1.06 (0.95-1.19)	0.3
18	rs1426399		4	36789453	T/A	0.114	0.138	0.57 (0.43-0.74)	2.7 × 10-5	0.209	0.222	0.93 (0.82-1.06)	0.28
19	rs4032301		4	67146087	C/T	0.467	0.414	1.35 (1.17-1.56)	5.4 × 10-5	0.426	0.411	1.07 (0.96-1.19)	0.26
20	rs9307564	FAT4	4	126580781	T/C	0.28	0.252	1.42 (1.21-1.67)	4.0 × 10-5	0.326	0.314	1.05 (0.94-1.18)	0.38
21	rs1897280	LOC152586	4	141591608	C/T	0.31	0.23	1.42 (1.19-1.69)	8.8 × 10-5	0.239	0.267	0.86 (0.75-0.98)	2.0 × 10-2
22	rs56177624		5	105577597	T/A	0.397	0.434	0.70 (0.58-0.84)	1.0 × 10-4	0.487	0.505	0.93 (0.83-1.04)	0.22
23	rs11957374	EFNA5	5	106918921	A/C	0.103	0.079	1.79 (1.39-2.31)	7.1 × 10-6	Failed	Failed	Failed	Failed
24	rs1993612		5	166943599	A/G	0.379	0.442	0.72 (0.62-0.85)	8.6 × 10-5	0.46	0.446	1.06 (0.95-1.19)	0.29
25	rs12153720	SLIT3	5	168238005	G/T	0.28	0.224	1.48 (1.24-1.76)	1.6 × 10-5	0.257	0.252	1.00 (0.88-1.13)	0.95
26	rs434602	F13A1	6	6110467	T/C	0.362	0.247	1.42 (1.22-1.66)	9.0 × 10-6	0.349	0.341	1.04 (0.93-1.16)	0.53
27	rs926274		6	19159674	C/T	0.403	0.45	0.74 (0.63-0.86)	8.7 × 10-5	0.487	0.481	1.02 (0.92-1.14)	0.68
28	rs2394255		6	30057800	G/A	0.443	0.406	1.32 (1.14-1.53)	2.5 × 10-4	0.482	0.48	1.01 (0.91-1.12)	0.88
29	rs9390589		6	148986020	A/G	0.07	0.092	0.57 (0.43-0.75)	5.4 × 10-5	0.111	0.11	1.01 (0.85-1.21)	0.88
30	rs10235363	COL28A1	7	7407578	A/G	0.258	0.321	0.67 (0.55-0.81)	2.3 × 10-5	0.299	0.332	0.86 (0.76-0.97)	1.2 × 10-2	0.358	0.337	1.09 (0.97-1.23)	0.15
31	rs2723437		7	13459410	T/C	0.141	0.105	1.65 (1.32-2.06)	9.5 × 10-6	0.151	0.157	0.95 (0.82-1.11)	0.52
32	rs7799945	LOC100129638	7	44076327	G/A	0.11	0.065	1.89 (1.42-2.55)	3.3 × 10-5	0.11	0.109	1.01 (0.85-1.22)	0.91
33	rs4729655	MUC17	7	100488171	T/C	0.312	0.277	1.42 (1.19-1.69)	6.4 × 10-5	0.353	0.357	0.98 (0.88-1.12)	0.77
34	rs12536200	CNTNAP2	7	145963131	C/T	0.396	0.368	1.38 (1.19-1.62)	4.1 × 10-5	Failed	Failed	Failed	Failed
35	rs11762272		7	152456597	A/G	0.092	0.066	2.15 (1.55-2.97)	3.9 × 10-6	0.105	0.116	0.89 (0.75-1.06)	0.92
36	rs7000921		8	20437486	C/T	0.233	0.284	0.66 (0.56-0.79)	2.4 × 10-6	0.245	0.278	0.84 (0.74-0.95)	6.7 × 10-3	0.229	0.278	0.77 (0.68-0.88)	1.4 × 10-4	0.278	0.325	0.78 (0.65-0.94)	9.1 × 10-3	0.229	0.263	0.80 (0.64-1.02)	6.8 × 10-2
37	rs2466212		8	22900156	T/C	0.328	0.261	1.44 (1.22-1.73)	1.7 × 10-5	0.336	0.312	1.12 (1.02-1.26)	5.9 × 10-2
38	rs631408		8	61703827	T/C	0.46	0.43	1.34 (1.16-1.54)	7.0 × 10-5	0.524	0.491	1.14 (1.02-1.27)	2.0 × 10-2	0.449	0.441	1.04 (0.92-1.17)	0.56
39	rs7018262		8	81470633	G/A	0.207	0.24	0.68 (0.57-0.83)	6.1 × 10-5	0.197	0.201	0.97 (0.85-1.12)	0.7
40	rs80179340		8	92704009	G/A	0.09	0.05	2.71 (1.78-4.08)	3.2 × 10-6	0.082	0.086	0.95 (0.78-1.15)	0.59
41	rs2225979	PTPRD	9	9720381	A/G	0.102	0.078	1.69 (1.31-2.21)	6.7 × 10-5	0.089	0.081	1.11 (0.91-1.36)	0.29
42	rs10116586		9	14048548	C/A	0.193	0.255	0.72 (0.58-0.84)	9.8 × 10-5	0.19	0.207	0.90 (0.78-1.04)	0.15
43	rs12352196	VPS13A	9	79208196	C/G	0.129	0.104	1.63 (1.33-2.04)	2.4 × 10-5	0.127	0.132	0.97 (0.82-1.13)	0.67
44	rs7581	C9orf5	9	110819068	C/T	0.104	0.082	1.73 (1.35-2.22)	1.6 × 10-5	0.114	0.109	1.05 (0.89-1.25)	0.54
45	rs13301972	DEC1	9	117197907	T/C	0.112	0.065	1.88 (1.43-2.48)	6.2 × 10-6	0.091	0.095	0.95 (0.79-1.14)	0.57
46	rs11009788	C10orf112	10	19735266	A/G	0.449	0.401	1.42 (1.21-1.63)	1.1 × 10-5	0.403	0.396	1.03 (0.92-1.15)	0.63
47	rs1902403		10	33931970	A/G	0.369	0.303	1.38 (1.18-1.61)	4.1 × 10-5	0.28	0.274	1.03 (0.91-1.17)	0.61
48	rs2394534	HK1	10	70699308	G/T	0.073	0.039	2.16 (1.49-3.13)	5.8 × 10-5	0.077	0.077	1.01 (0.82-1.23)	0.96
49	rs12218331	HK1	10	70719567	C/G	0.113	0.077	2.43 (1.58-3.74)	5.7 × 10-5	Failed	Failed	Failed	Failed
50	rs11194095		10	110186810	T/C	0.031	0.012	8.00 (2.81-22.74)	1.2 × 10-5	0.027	0.025	1.05 (0.75-1.48)	0.78
51	rs331515		11	4472828	C/G	0.201	0.281	0.57 (0.43-0.74)	2.5 × 10-5	0.247	0.256	0.96 (0.84-1.08)	0.48
52	rs472918	TSPAN9	12	3229485	A/G	0.169	0.248	0.54 (0.41-0.73)	3.9 × 10-5	0.242	0.219	1.14 (1.01-1.32)	5.1 × 10-2
53	rs11052386		12	33069997	T/G	0.246	0.292	0.68 (0.57-0.82)	3.0 × 10-5	0.193	0.208	0.91 (0.79-1.05)	0.19
54	rs12425758		12	37813622	G/A	0.102	0.044	3.01 (1.78-5.09)	2.4 × 10-5	0.066	0.062	1.06 (0.86-1.32)	0.58
55	rs7314034		12	95020220	T/G	0.184	0.258	0.54 (0.43-0.74)	6.2 × 10-5	0.268	0.266	1.01 (0.92-1.14)	0.83
56	rs7138383	C12orf42	12	102248220	G/A	0.463	0.423	1.44 (1.24-1.69)	2.6 × 10-6	0.431	0.446	0.94 (0.84-1.05)	0.26
57	rs78962399	FAM155A	13	106932234	G/T	0.021	0.047	0.15 (0.06-0.39)	4.1 × 10-5	0.09	0.077	1.18 (0.97-1.44)	9.0 × 10-2
58	rs10438527		16	25487058	T/A	0.082	0.131	0.57 (0.42-0.76)	8.9 × 10-5	0.115	0.109	1.06 (0.89-1.26)	0.51
59	rs374725		16	55135793	T/C	0.173	0.241	0.65 (0.54-0.79)	6.8 × 10-6	0.195	0.192	1.02 (0.88-1.17)	0.81
60	rs449171		16	83133324	A/C	0.477	0.416	1.38 (1.18-1.61)	6.0 × 10-5	0.44	0.433	1.03 (0.92-1.15)	0.59
61	rs35748479	KIF1C	17	4866850	C/T	0.431	0.513	0.72 (0.62-0.84)	1.6 × 10-5	0.475	0.449	1.11 (0.99-1.24)	6.9 × 10-2
62	rs740643	NTN1	17	9043803	G/A	0.476	0.415	1.48 (1.23-1.79)	4.2 × 10-5	0.482	0.448	1.15 (1.03-1.29)	1.2 × 10-2	0.485	0.496	0.95 (0.85-1.07)	0.44
63	rs2955360		17	17915612	A/G	0.081	0.043	1.99 (1.42-2.81)	6.8 × 10-5	0.061	0.054	1.13 (0.88-1.44)	0.33
64	rs6505041	ANKFN1	17	51601040	C/T	0.053	0.039	1.93 (1.37-2.72)	1.7 × 10-4	0.052	0.064	0.81 (0.64-1.02)	7.5 × 10-2
65	rs7220871	DNAH17	17	74047354	T/C	0.378	0.412	0.71 (0.60-0.84)	4.3 × 10-5	0.353	0.378	0.90 (0.80-1.01)	7.5 × 10-2
66	rs1880081		18	1040812	C/A	0.161	0.118	1.54 (1.24-1.92)	9.3 × 10-5	0.199	0.165	1.23 (1.07-1.42)	3.1 × 10-3	0.115	0.126	0.89 (0.75-1.07)	0.21
67	rs62101819		18	69844500	A/G	0.105	0.142	0.59 (0.46-0.75)	1.6 × 10-5	0.105	0.098	1.08 (0.91-1.32)	3.9 × 10-2
68	rs666052	SLC9A8	20	47922748	G/A	0.104	0.159	0.58 (0.46-0.72)	1.1 × 10-6	0.13	0.123	1.06 (0.91-1.25)	0.46
69	rs4809766	ZNF313	20	47992746	T/C	0.056	0.094	0.47 (0.34-0.64)	1.6 × 10-6	Failed	Failed	Failed	Failed
70	rs6071483		20	59095658	T/C	0.196	0.25	0.69 (0.58-0.82)	3.4 × 10-5	0.246	0.246	1.02 (0.88-1.14)	0.99
71	rs2831544		21	28446628	T/C	0.097	0.058	2.20 (1.52-3.19)	2.9 × 10-5	0.037	0.046	0.79 (0.61-1.05)	0.1
72	rs4817901	KCNJ6	21	38176843	A/G	0.274	0.222	1.53 (1.25-1.89)	5.8 × 10-5	0.234	0.235	0.99 (0.87-1.13)	0.91
GWAS, genome-wide association study. SNP, single nucleotide polymorphism. Chr., chromosome. MAF, minor allele frequency. OR, odds ratio. CI, confidence interval. agenomic position (NCBI Build 36). bminor allele/major allele. If a candidate SNP cannot be designed conveniently using MassARRAY Assay Design 3.0 software or not easy to be detected by TaqMan assays (Applied Biosystems), we will genotyp…
