# Supplementary material for: Genome-wide association study identifies 8p21.3 associated with persistent hepatitis B virus infection among Chinese
Source: Nat Commun. 2016 May 31;7:11664. doi: 10.1038/ncomms11664 (PMC4895015; doi:10.1038/ncomms11664)
Supplement: Supplementary Data 2 — rs7000921 genotypes and INTS10 mRNA expression levels in liver samples. [file ncomms11664-s3.xlsx]

## Sheet: Sheet1
Supplementary Data 2: rs7000921 genotypes and INTS10 mRNA expression levels in liver samples.
No.	Sample ID	Age, years	Sex	HBsAg	HBcAb	rs7000921 genotypes	INTS10 mRNA expression levels (log 2 transformed)	INTS10 mRNA expression levels (raw signal)	Study cohorts
In 31 samples
1	B33N	65	Male	+	+	TT	7.6611	202.404	In-house
2	B32N	53	Male	+	+	NA	7.52885	184.675	In-house
3	B31N	45	Male	+	+	CT	7.96495	249.855	In-house
4	B30N	63	Male	+	+	CT	8.00464	256.825	In-house
5	B27N	44	Female	+	+	CT	7.3381	161.803	In-house
6	B25N	65	Male	+	+	CT	7.379	166.456	In-house
7	B24N	68	Male	+	+	CT	8.1355	281.208	In-house
8	B23N	41	Male	+	+	TT	7.88905	237.05	In-house
9	B21N	55	Male	+	+	TT	7.52841	184.619	In-house
10	B19N	51	Male	+	+	TT	8.11972	278.151	In-house
11	B18N	39	Male	+	+	TT	7.9626	249.45	In-house
12	B14N	58	Male	+	+	TT	7.90196	239.182	In-house
13	B13N	55	Female	+	+	CC	7.52411	184.07	In-house
14	B09N	58	Male	+	+	CC	8.44564	348.65	In-house
15	B06N	39	Female	+	+	TT	7.50507	181.656	In-house
16	B04N	58	Male	+	+	TT	7.6253	197.444	In-house
17	B03N	52	Male	+	+	TT	7.45014	174.87	In-house
18	B01N	66	Female	+	+	TT	7.46933	177.211	In-house
19	Z8N	65	Male	+	+	CT	8.30965	317.288	In-house
20	Z28N	49	Female	+	+	CC	7.9823	252.879	In-house
21	Z26N	48	Male	+	+	CT	8.00867	257.543	In-house
22	Z21N	48	Male	+	+	CT	8.23027	300.302	In-house
23	Z20N	60	Male	+	+	CT	8.48937	359.38	In-house
24	Z19N	47	Male	+	+	TT	7.64485	200.138	In-house
25	Z18N	46	Male	+	+	TT	7.60674	194.92	In-house
26	Z17N	58	Male	+	+	CT	8.50093	362.272	In-house
27	Z16N	47	Male	+	+	CT	7.99099	254.407	In-house
28	Z15N	53	Male	+	+	CT	7.36474	164.82	In-house
29	Z14N	39	Male	+	+	CT	8.16515	287.048	In-house
30	Z12N	59	Male	+	+	CT	8.16207	286.436	In-house
31	Z10N	42	Male	+	+	TT	8.06875	268.495	In-house
In 88 samples
1	11	61	Male	+	NA	TT	4.66424	25.3557	PMID: 23788652
2	13	45	Male	+	NA	TT	5.57162	47.558	PMID: 23788652
3	14	58	Female	+	NA	CC	5.06596	33.497	PMID: 23788652
4	17	58	Female	+	NA	CT	5.77362	54.7057	PMID: 23788652
5	19	71	Male	-	NA	CT	5.73182	53.1435	PMID: 23788652
6	21	53	Male	-	NA	CT	4.77586	27.3954	PMID: 23788652
7	22	67	Male	+	NA	CT	6.25543	76.3962	PMID: 23788652
8	23	34	Male	+	NA	CT	6.95309	123.905	PMID: 23788652
9	26	77	Female	+	NA	TT	5.05393	33.2188	PMID: 23788652
10	29	66	Male	+	NA	TT	7.79a	221.322	PMID: 23788652
11	30	62	Male	+	NA	CT	5.77474	54.7481	PMID: 23788652
12	32	77	Male	+	NA	TT	8.13a	280.139	PMID: 23788652
13	34	62	Female	+	NA	CC	4.89171	29.6859	PMID: 23788652
14	35	54	Male	+	NA	TT	5.6924	51.711	PMID: 23788652
15	36	67	Male	+	NA	TT	4.52189	22.9734	PMID: 23788652
16	38	62	Male	+	NA	TT	6.03922	65.7637	PMID: 23788652
17	39	66	Male	+	NA	CT	5.51562	45.7474	PMID: 23788652
18	41	47	Male	+	NA	CT	5.22145	37.3089	PMID: 23788652
19	43	55	Female	+	NA	CT	5.21087	37.0365	PMID: 23788652
20	45	56	Male	-	NA	CT	4.6174	24.5457	PMID: 23788652
21	46	45	Male	+	NA	TT	5.15885	35.7247	PMID: 23788652
22	49	67	Male	+	NA	TT	5.60269	48.5934	PMID: 23788652
23	53	72	Male	+	NA	CT	5.34667	40.6918	PMID: 23788652
24	55	58	Male	+	NA	TT	4.50456	22.699	PMID: 23788652
25	58	48	Male	+	NA	TT	7.91a	240.518	PMID: 23788652
26	60	62	Male	+	NA	CT	4.22926	18.7557	PMID: 23788652
27	62	47	Male	+	NA	CT	5.47827	44.5783	PMID: 23788652
28	63	61	Male	+	NA	TT	4.4597	22.0041	PMID: 23788652
29	64	80	Male	+	NA	CT	5.60887	48.802	PMID: 23788652
30	65	59	Male	+	NA	CT	5.25945	38.3047	PMID: 23788652
31	67	57	Male	+	NA	TT	4.55524	23.5107	PMID: 23788652
32	68	54	Female	-	NA	CT	4.66629	25.3918	PMID: 23788652
33	70	53	Male	+	NA	TT	4.46542	22.0915	PMID: 23788652
34	71	43	Male	+	NA	TT	5.62215	49.2533	PMID: 23788652
35	73	48	Male	+	NA	CC	6.81427	112.538	PMID: 23788652
36	75	46	Male	+	NA	CT	5.49019	44.948	PMID: 23788652
37	76	67	Male	+	NA	TT	4.46977	22.1582	PMID: 23788652
38	79	70	Female	+	NA	TT	4.11582	17.3374	PMID: 23788652
39	81	62	Male	+	NA	TT	5.33872	40.4682	PMID: 23788652
40	82	53	Male	+	NA	CT	5.17499	36.1266	PMID: 23788652
41	84	64	Male	-	NA	CT	5.93469	61.1672	PMID: 23788652
42	87	59	Female	+	NA	CT	5.19266	36.5717	PMID: 23788652
43	90	53	Male	+	NA	CC	6.17518	72.2629	PMID: 23788652
44	92	64	Male	+	NA	CT	5.50059	45.2733	PMID: 23788652
45	95	48	Male	+	NA	TT	5.7717	54.6329	PMID: 23788652
46	98	58	Male	+	NA	CT	4.20078	18.3891	PMID: 23788652
47	101	67	Female	+	NA	CC	4.67023	25.4613	PMID: 23788652
48	105	62	Male	+	NA	TT	4.90026	29.8624	PMID: 23788652
49	106	42	Female	+	NA	TT	4.5568	23.536	PMID: 23788652
50	108	45	Female	+	NA	CT	6.08182	67.7346	PMID: 23788652
51	113	65	Male	+	NA	TT	6.15792	71.4034	PMID: 23788652
52	114	64	Female	+	NA	TT	4.72811	26.5035	PMID: 23788652
53	115	55	Male	+	NA	CC	5.55884	47.1387	PMID: 23788652
54	116	47	Male	+	NA	TT	5.05154	33.1638	PMID: 23788652
55	117	53	Male	+	NA	CT	5.37536	41.5092	PMID: 23788652
56	122	41	Male	+	NA	TT	6.30129	78.8639	PMID: 23788652
57	126	53	Male	+	NA	CC	5.61637	49.0566	PMID: 23788652
58	131	72	Female	+	NA	CT	5.11914	34.7549	PMID: 23788652
59	145	33	Female	+	NA	TT	4.86508	29.1429	PMID: 23788652
60	154	46	Male	+	NA	TT	6.26197	76.7431	PMID: 23788652
61	159	36	Male	+	NA	TT	5.9148	60.3298	PMID: 23788652
62	169	67	Female	+	NA	CT	5.38187	41.6969	PMID: 23788652
63	172	36	Male	+	NA	TT	4.87332	29.31	PMID: 23788652
64	174	39	Male	+	NA	CT	5.7148	52.5201	PMID: 23788652
65	177	62	Male	+	NA	CT	4.51003	22.7853	PMID: 23788652
66	179	37	Male	+	NA	CT	5.08332	33.9026	PMID: 23788652
67	180	55	Female	+	NA	CT	5.3899	41.9296	PMID: 23788652
68	181	57	Male	+	NA	CT	6.76757	108.953	PMID: 23788652
69	182	47	Male	+	NA	TT	4.72372	26.4229	PMID: 23788652
70	186	64	Male	-	NA	CT	4.90118	29.8814	PMID: 23788652
71	193	45	Male	+	NA	CT	7.23156	150.285	PMID: 23788652
72	198	52	Male	+	NA	CT	5.75369	53.9554	PMID: 23788652
73	200	43	Female	+	NA	CC	5.7084	52.2877	PMID: 23788652
74	203	48	Male	+	NA	TT	4.0379	16.4259	PMID: 23788652
75	204	24	Female	+	NA	CT	5.55957	47.1626	PMID: 23788652
76	205	66	Male	+	NA	CC	5.55618	47.0518	PMID: 23788652
77	206	52	Male	+	NA	CT	6.43063	86.2605	PMID: 23788652
78	207	48	Male	+	NA	TT	4.886	29.5688	PMID: 23788652
79	260	NA	Female	+	NA	CC	5.0034	32.0756	PMID: 23788652
80	261	NA	Male	+	NA	CT	5.49124	44.9809	PMID: 23788652
81	262	NA	Male	+	NA	TT	5.83599	57.1227	PMID: 23788652
82	266	NA	Male	+	NA	CT	5.37319	41.4469	PMID: 23788652
83	267	NA	Male	+	NA	CT	4.98202	31.6037	PMID: 23788652
84	268	NA	Male	+	NA	TT	4.54887	23.407	PMID: 23788652
85	272	NA	Male	+	NA	TT	5.33855	40.4636	PMID: 23788652
86	273	NA	Male	-	NA	TT	5.26546	38.4645	PMID: 23788652
87	274	NA	Male	+	NA	TT	5.56134	47.2206	PMID: 23788652
88	276	NA	Male	+	NA	CT	5.51997	45.8855	PMID: 23788652
NA, not available. PMID, PubMed identification for the indicated study. HBsAg, hepatitis B surface antigen. HBcAb, anti-hepatitis B core antigen. +, positive. -, negative. aThree subjects were considered as outliers (their mRNA levels of INTS10 > mean + 3 s.d. or < mean - 3 s.d.), thus we removed them from subsequent analyses. In 31 samples, the genotypes of rs7000921 were genotyped using Affymet…
