# Supplementary material for: Genome-wide association study identifies 8p21.3 associated with persistent hepatitis B virus infection among Chinese
Source: Nat Commun. 2016 May 31;7:11664. doi: 10.1038/ncomms11664 (PMC4895015; doi:10.1038/ncomms11664)
Supplement: Supplementary Data 3 — Differentially expressed genes in determining biological pathways that are altered after INTS10 dysregulation in liver tissues. [file ncomms11664-s4.xlsx]

## Sheet: a
Supplementary Data 3: Differentially expressed genes in determining biological pathways that are altered after INTS10 dysregulation in liver tissues.
(a) List of differentially expressed genes based on 31 liver tissues (in-house data).
No.	Gene Name	|Fold Change|	False discovery rate Q values
1	INTS10	1.85168	0
2	TRMT11	3.68457	0
3	ZNF673	1.89197	0
a	GTF2E2	2.03262	0
5	IWS1	1.64368	0
6	ZNF410	1.8599	0
7	SFRS7	2.14168	0
8	SCYL3	1.7312	0
9	KTN1	2.4788	0
10	ZC3H13	2.59827	0
11	CHD1	2.83166	0
12	SRFBP1	2.26758	0
13	TWISTNB	1.62106	0
14	LSG1	1.84006	0
15	HIVEP2	2.07364	0
16	NOP58	2.69687	0
17	BAZ1A	2.2998	0
18	ANKRD12	2.11459	0
19	PCM1	2.20652	0
20	EIF5	1.64998	0
21	GLRX	3.8515	0
22	FNBP4	1.8887	0
23	CCNL1	2.84002	0
24	KBTBD2	1.72303	0
25	PINX1	1.32902	0
26	ZNF131	2.05248	0
27	KIAA0020	1.89935	0
28	CCNH	2.10918	0
29	DHX32	1.73871	0
30	BDP1	2.60549	0
31	PLK2	2.30762	0
32	C1orf27	2.06956	0
33	C14orf179	1.65529	0
34	PNN	1.89428	0
35	ZNF295	2.76233	0
36	SLK	2.0316	0
37	DNAJC21	1.94018	0
38	HSPA14	1.50501	0
39	BLMH	1.98615	0
40	DNTTIP2	2.21214	0
41	KIF5B	2.21417	0
42	CD58	1.56249	0
43	RARS2	1.71721	0
44	CDC37L1	2.30661	0
45	JMJD6	1.46709	0
46	GTF2B	2.12146	0
47	IFT88	1.96091	0
48	PLCB1	1.87406	0
49	C10orf18	1.81773	0
50	UACA	1.91697	0
51	GOLGA4	2.39794	0
52	GPATCH2	1.68385	0
53	CROP	2.94902	0
54	SCFD1	2.26873	0
55	S100A8	3.75669	0
56	C10orf118	2.10161	0
57	ARAP2	2.15857	0
58	ZNF267	2.2694	0
59	DDX50	1.7549	0
60	MARK3	1.39997	0
61	THUMPD3	1.51489	0
62	VNN3	3.77365	0
63	NCOA7	1.71247	0
64	C12orf30	1.83984	0
65	TIFA	1.6601	0
66	USP16	2.19364	0
67	IQCB1	1.44396	0
68	DIS3	1.83585	0
69	AKAP7	1.46388	0
70	DDX55	1.50197	0
71	MPHOSPH8	1.89312	0
72	RBBP8	1.79952	0
73	GOLGA5	1.72181	0
74	MALT1	1.77649	0
75	TCERG1	1.82615	0
76	HIVEP1	2.64378	0
77	NDUFA5	2.09987	0
78	HOOK1	2.27569	0
79	WDR12	1.56806	0
80	C17orf91	1.51368	0
81	OTUD4	1.95052	0
82	HAT1	1.98706	0
83	CCDC45	1.82925	0
84	RB1CC1	1.9341	0
85	THOC1	1.98696	0
86	PSPC1	1.55133	0
87	TAX1BP1	1.72818	0
88	MAP3K7	1.47121	0
89	SDCCAG1	2.15547	0
90	CCDC91	1.94929	0
91	CCDC88A	1.88938	0
92	TBK1	1.96556	0
93	LARP7	2.31207	0
94	BLZF1	1.89619	0
95	C12orf4	1.96305	0
96	ZNF721	2.43687	0
97	KPNA4	1.53301	0
98	PHACTR2	1.856	0
99	DDX31	1.41447	0
100	WDR75	2.02219	0
101	RIPK2	1.60071	0
102	NOL10	1.6573	0
103	SCML1	2.24487	0
104	SMURF2	1.66474	0
105	RIPK1	1.60032	0
106	SNX2	1.70066	0
107	EEA1	2.09363	0
108	PHF20L1	1.80934	0
109	SAA1	7.0512	0
110	RBM39	1.57177	0
111	PTPN2	1.70019	0
112	ABHD5	1.64262	0
113	SS18	1.46296	0
114	CRY1	2.05108	0
115	RLIM	1.80739	0
116	OBFC2A	2.03834	0
117	ROCK2	1.82739	0
118	UTP18	1.52509	0
119	IBTK	1.7906	0
120	GCH1	1.57627	0
121	PCTK2	1.67135	0
122	SPRY4	1.81187	0
123	CHUK	1.92598	0
124	BZW2	1.64633	0
125	POLE3	1.339	0
126	CLK1	2.63171	0
127	TXNDC9	2.22939	0
128	CDC16	1.56362	0
129	DDX18	2.05525	0
130	RASSF8	1.44253	0
131	DDX52	1.65224	0
132	ZEB1	1.75668	0
133	SFRS14	1.51304	0
134	RIOK1	1.67639	0
135	GCC2	2.10545	0
136	AGTPBP1	1.80691	0
137	C12orf41	1.55131	0
138	OTUD6B	1.7261	0
139	NRD1	1.45754	0
140	RBM28	1.38255	0
141	NUFIP2	1.81482	0
142	WDR60	1.4763	0
143	EIF3J	2.02718	0
144	MIER1	1.82224	0
145	PPIG	2.17401	0
146	DHODH	3.0875	0
147	ATP2B1	1.93418	0
148	SFRS2IP	1.7447	0
149	NSUN6	2.56386	0
150	INPP1	1.6812	0
151	PAK1IP1	1.7924	0
152	MTUS1	1.73715	0
153	ARHGAP12	1.69814	0
154	ITSN2	1.7011	0
155	KRCC1	2.26163	0
156	VPS36	1.49911	0
157	MAP4K5	1.80493	0
158	RBM15	1.46437	0
159	RNF168	1.51628	0
160	SECISBP2	1.72491	0
161	PURB	1.50236	0
162	ESF1	2.17104	0
163	TPT1	1.80557	0
164	OSGIN2	1.96034	0
165	TAOK1	1.79475	0
166	PNPLA8	2.10676	0
167	RNF6	1.609	0
168	CEP350	1.94677	0
169	ZNF460	1.86136	0
170	TMEM70	1.52714	0
171	TBC1D15	1.78222	0
172	MYNN	2.09329	0
173	SNX25	1.80523	0
174	C1orf9	1.54313	0
175	DDX21	2.51366	0
176	G0S2	2.99612	0
177	CSGALNACT2	1.58472	0
178	RBM25	1.99637	0
179	HAUS6	1.80437	0
180	SYNCRIP	1.42915	0
181	ZC3H11A	1.70824	0
182	TBRG1	1.48636	0
183	ARHGAP29	1.80953	0
184	BXDC2	1.63497	0
185	NCL	2.09035	0
186	DDX46	1.89793	0
187	CRCP	1.59805	0
188	C21orf91	2.04943	0
189	C9	1.89797	0
190	TMOD3	1.49062	0
191	CCNT2	1.97356	0
192	TEAD1	1.62046	0
193	ARPC5L	1.82845	0
194	RCOR1	1.47467	0
195	ELF2	1.82371	0
196	PITPNB	1.57658	0
197	MLH3	1.64981	0
198	GNL3	2.08261	0
199	TPR	1.91605	0
200	CTNNAL1	1.77401	0
201	HEATR3	1.4126	0
202	2015-03-07	1.78773	0
203	BCCIP	1.68556	0
204	DLC1	1.5821	0
205	GCA	1.79375	0
206	TNFRSF11B	2.14285	0
207	PTP4A1	1.4653	0
208	PRPF40A	1.81459	0
209	PPP1R12A	1.68412	0
210	ARGLU1	2.27815	0
211	NBN	1.83133	0
212	REV1	1.69675	0
213	SETD3	1.42603	0
214	MIER3	1.69406	0
215	TRIO	1.49128	0
216	CHD9	2.05686	0
217	RABEP1	1.53996	0
218	CDC42SE1	1.61377	0
219	TRPM7	2.06457	0
220	CDKN2AIP	1.57621	0
221	C10orf28	1.80059	0
222	KIAA1012	1.7049	0
223	IL6ST	1.46133	0
224	WTAP	1.44562	0
225	LRCH1	1.59595	0
226	KIAA1430	1.62283	0
227	ZNF644	1.92054	0
228	RBM6	1.73996	0
229	ZC3H15	1.81164	0
230	DST	2.29623	0
231	SPTY2D1	1.56005	0
232	DENND4A	2.18206	0
233	TSEN2	1.42096	0
234	PTPN12	1.85395	0
235	PRPF4B	1.75264	0
236	EBNA1BP2	1.56276	0
237	TARS	1.62156	0
238	PLA2G7	1.79779	0
239	ADAM17	1.49991	0
240	VNN2	2.12263	0
241	CCDC76	1.81641	0
242	PRPF18	2.0337	0
243	CHURC1	1.90337	0
244	UAP1	2.11985	0
245	CFHR4	3.00012	0
246	CCPG1	1.61923	0
247	ATG3	1.29174	0
248	TIPRL	1.76312	0
249	CCAR1	1.76023	0
250	LTV1	2.03048	0
251	PSMD13	1.56624	0
252	ZNF700	1.70432	0
253	NARG1	1.67135	0
254	CFHR5	2.21559	0
255	SCCPDH	1.40403	0
256	GORAB	1.54701	0
257	PCF11	1.85479	0
258	DICER1	1.90079	0
259	KIAA0586	1.72816	0
260	LIG4	1.77152	0
261	DCP2	1.55795	0
262	APTX	1.44972	0
263	CCDC84	1.44478	0
264	RANBP2	1.81084	0
265	CCDC68	1.95687	0
266	C12orf23	1.6613	0
267	ATG5	1.66334	0
268	EDEM3	1.6312	0
269	CFDP1	1.67364	0
270	HIPK3	1.58526	0
271	MLLT4	1.80803	0
272	CCDC90B	1.58052	0
273	TEX10	1.65693	0
274	ARHGEF12	1.38753	0
275	USP32	1.65769	0
276	CCBL2	1.8697	0
277	SESTD1	1.52533	0
278	RNASEH1	1.61084	0
279	IQWD1	1.61999	0
280	TAF13	1.94223	0
281	LRRFIP2	1.51877	0
282	SAFB	1.46887	0
283	SMC3	1.76325	0
284	CCDC49	1.36362	0
285	MAP3K14	1.45086	0
286	SAT1	1.6877	0
287	PTS	2.05262	0
288	FGL1	1.74362	0
289	WAPAL	1.61163	0
290	MRPL47	1.90816	0
291	NUPL1	1.57872	0
292	RSRC2	1.83601	0
293	VRK2	1.75664	0
294	OSBPL8	1.72046	0
295	GTF2H1	1.96173	0
296	FRYL	2.00062	0
297	CENPV	1.62697	0
298	ZNF195	1.80303	0
299	ZNF274	1.37442	0
300	NT5C2	1.54192	0
301	USP47	1.87632	0
302	BRD1	1.31233	0
303	UBA2	1.4262	0
304	ATR	1.66644	0
305	BCAP29	1.82954	0
306	POLK	2.11297	0
307	ZNF622	1.35803	0
308	EEF1A1	1.95227	0
309	CHCHD7	1.68766	0
310	HBXIP	1.43531	0
311	CXorf26	1.51333	0
312	ARFGEF1	1.77242	0
313	CTSL1	1.38704	0
314	SRP54	1.51468	0
315	PYROXD1	2.11898	0
316	TANK	1.97177	0
317	E2F3	1.5914	0
318	ZFYVE16	2.11066	0
319	C15orf37	2.57347	0
320	MALAT1	2.60824	0
321	PPFIA1	1.41142	0
322	TRAPPC10	1.34184	0
323	ZFP91	1.34309	0
324	TMF1	1.71742	0
325	CFHR3	2.26469	0
326	ANKRD28	1.52016	0
327	NUDCD1	1.76159	0
328	STRN3	1.6816	0
329	UTP11L	1.60719	0
330	UTP6	1.38762	0
331	RPRD1A	1.62224	0
332	SMC6	2.16314	0
333	MTMR12	1.26603	0
334	RAB3IP	1.55984	0
335	RLF	1.72061	0
336	BNIP2	1.72359	0
337	FAM59A	2.02276	0
338	IL1R1	1.68411	0
339	TBCE	1.67529	0
340	SMARCA1	1.55367	0
341	NGLY1	1.57423	0
342	NR1H4	1.71273	0
343	SDCCAG8	1.79702	0
344	ZNF271	1.83751	0
345	ETF1	1.42386	0
346	ZNF800	1.47173	0
347	FAF1	1.60842	0
348	MAP2K4	1.51284	0
349	NOL8	1.89473	0
350	FAM105B	1.49922	0
351	MTERFD1	1.60297	0
352	TRA2B	1.26772	0
353	SMC5	1.78314	0
354	CD83	1.57011	0
355	SLC30A9	1.59847	0
356	CUL3	1.47003	0
357	SCAPER	1.93632	0
358	FGFR1OP2	1.81771	0
359	SPAG9	1.70785	0
360	MCM3AP	1.4081	0
361	COPS5	1.65318	0
362	C8orf79	1.47848	0
363	HINT1	1.66548	0
364	EIF2B3	1.4674	0
365	BMP2K	1.53886	0
366	LRRC8B	1.83632	0
367	HPR	1.32744	0
368	THEM4	1.47117	0
369	RBM17	1.51162	0
370	TNIP2	1.46555	0
371	NRIP1	1.74431	0
372	POP4	1.60903	0
373	COG3	1.57212	0
374	YPEL2	2.30017	0
375	UMPS	1.34988	0
376	RPAP3	1.93817	0
377	MGAT4A	1.7424	0
378	SUV420H1	1.65812	0
379	PSMA5	1.51449	0
380	HSPA6	1.21303	0
381	N4BP2	2.04498	0
382	UBXN8	1.79115	0
383	USP48	1.67012	0
384	IRAK4	1.61043	0
385	FAM176A	1.47296	0
386	SFRS3	1.80436	0
387	BMS1	1.70925	0
388	RAB27A	1.6237	0
389	RNF160	1.92472	0
390	IDH3A	1.43689	0
391	RABGGTB	1.74782	0
392	NARF	1.30424	0
393	NPL	1.67722	0
394	ZNF473	1.38832	0
395	AZI2	1.63038	0
396	UPF2	1.88184	0
397	SFRS6	1.99757	0
398	ACN9	1.75881	0
399	CD55	1.58767	0
400	DMTF1	2.04092	0
401	C3orf17	1.50877	0
402	ZNF75A	1.64857	0
Totally, 402 Genes with false discovery rate Q value < 0.01 and |fold change| > 1.2 were considered as highly differentially expressed genes.

## Sheet: b
(b) List of biological pathways that are altered after INTS10 dysregulation in liver tissues.
Pathways (terms)	Size	Number of differentially expressed genes	Differentially expressed genes	P values	Rank	Datasets
Spliceosome	126	12	SFRS6, SFRS7, TCERG1, DDX46, TRA2B, HSPA6, PRPF18, RBM25, SFRS3, PRPF40A, RBM17, THOC1	1.5 × 10-5	1	in-house data
RIG-I-like receptor signaling pathway	71	7	MAP3K7, ATG5, TBK1, RIPK1, CHUK, AZI2, TANK	1.8 × 10-3	2
Basal transcription factors	35	4	TAF13, GTF2E2, GTF2B, GTF2H1	2.5 × 10-2	3
Toll-like receptor signaling pathway	101	6	IRAK4, MAP3K7, TBK1, RIPK1, MAP2K4, CHUK	3.7 × 10-2	4
Apoptosis	87	5	IRAK4, IL1R1, RIPK1, MAP3K14, CHUK	7.4 × 10-2	5
Spliceosome	126	25	THOC1,PLRG1,U2SURP,DHX15,HNRNPA1,AQR,PRPF4,RBM25,PRPF40A,DDX42,SRSF10,SRSF7,HNRNPM,TRA2B,NCBP1,SF3B3,PPIL1,DHX16,TCERG1,NCBP2,RBM17,SRSF4,SNRPD1,DDX23,SRSF1	1.0 × 10-8	1	GSE25097
Aminoacyl-tRNA biosynthesis	41	9	HARS, FARSA, TARS, FARSB, YARS, RARS, IARS, MARS2, EPRS	8.5 × 10-4	2
RIG-I-like receptor signaling pathway	71	9	CHUK,MAPK14,RIPK1,TRIM25,CYLD,NFKB1,MAP3K7,ATG5,TBK1	2.6 × 10-2	3
Proteasome	47	7	PSMD11, PSMD12, PSMB1, PSMD13, PSME4, PSMC6, PSME3	3.0 × 10-2	4
Toll-like receptor signaling pathway	101	11	PIK3CB, CD14, LBP, CHUK, MAPK14, IFNAR1, RIPK1, IFNAR2, NFKB1, MAP3K7, TBK1	3.1 × 10-2	5
Protein export	8	3	SRP19, SRP54, SRP68	5.8 × 10-2	6
RNA degradation	57	7	EXOSC3, PNPT1, EXOSC7, HSPA9, XRN2, DIS3, CNOT2	6.6 × 10-2	7
Amino sugar and nucleotide sugar metabolism	44	6	NANS, UAP1, UGDH, GFPT1, PMM2, PGM3	6.9 × 10-2	8
Acute myeloid leukemia	58	7	PIK3CB, PIM1, RPS6KB1, CHUK, STAT3, NFKB1, MTOR	7.1 × 10-2	9
Glycerolipid metabolism	45	6	AGPAT6, GK, AGPAT2, PNPLA3, MGLL, LIPG	7.5 × 10-2	10
Ubiquitin mediated proteolysis	137	12	CDC27, CDC16, HERC4, UBA2, CUL1, CUL3, UBE2G2, SYVN1, FBXO4, SIAH1, UBE2J1, UBR5	8.5 × 10-2	11
Spliceosome	126	8	NCBP2, NCBP1, SFRS4, DDX23, PLRG1, PPIL1, ISY1, SNRPA	2.6 × 10-3	1	GSE22058
hsa00240:Pyrimidine metabolism	95	6	POLR2H, POLR3G, PNPT1, POLR1A, DHODH, UCK2	1.3 × 10-2	2
hsa00970:Aminoacyl-tRNA biosynthesis	41	4	TARS, YARS, CARS, FARSB	2.3 × 10-2	3
hsa00520:Amino sugar and nucleotide sugar metabolism	44	4	PGM3, NANS, GFPT1, UGDH	2.7 × 10-2	4
hsa03020:RNA polymerase	28	3	POLR2H, POLR3G, POLR1A	6.5 × 10-2	5
hsa04630:Jak-STAT signaling pathway	155	6	OSMR, IL4R, SOCS1, PIM1, STAT3, IFNGR1	8.1 × 10-2	6
hsa04110:Cell cycle	125	5	ANAPC1, CDC6, HDAC2, E2F4, ATR	0.12	7
hsa00230:Purine metabolism	153	5	POLR2H, POLR3G, PNPT1, POLR1A, PPAT	0.2	8
Cytosolic DNA-sensing pathway (RIG-I-like)	55	3	POLR3G, TBK1, CHUK	0.2	9
Pathways are defined from Kyoto Encyclopedia of Genes and Genomes (KEGG) pathways. Rank was based on P values obtained using DAVID. In-house data contains 31 non-tumor liver samples from 31 patients with HBV-related HCC. GSE25097 contains 289 non-tumor liver tissues, most of which are HBsAg-positive. GSE22058 contains 96 non-tumor liver tissues, most of which are HBsAg-positive. HBV, hepatitis B …

## Sheet: c
(c) List of differentially expressed genes based on GSE25097.
No.	Gene Name	|Fold Change|	False discovery rate Q values
1	SNX1	1.70379	0
2	SLC39A14	31.9631	0
3	INTS10	4.00964	0
4	EXT1	30.0474	0
5	GNL3	20.3381	0
6	CREB3L3	16.6491	0
7	PMM2	2.9946	0
8	GALNT2	4.8727	0
9	KIAA0586	1.27795	0
10	RAB27A	2.03625	0
11	TRMT11	2.22406	0
12	CLNS1A	2.89398	0
13	RRS1	6.02447	0
14	BCCIP	2.48228	0
15	SLC35C1	3.72166	0
16	ABLIM3	7.05415	0
17	SERPINA10	13.7237	0
18	POLR1B	2.27363	0
19	BLNK	11.2453	0
20	PLRG1	2.51621	0
21	DHODH	2.88064	0
22	ZAK	1.53821	0
23	LBP	145.457	0
24	MRPL32	2.16866	0
25	ARPC5L	1.9369	0
26	SEH1L	1.27341	0
27	KIAA0895	1.22457	0
28	MT1X	104.934	0
29	GLRX3	1.61065	0
30	NNMT	60.5244	0
31	PTPN3	2.65315	0
32	NOL10	1.69419	0
33	RAB27A	2.28603	0
34	NOP58	1.88359	0
35	TARS	5.24864	0
36	ZC3H15	2.34048	0
37	NOC3L	2.01362	0
38	WWC1	2.11642	0
39	LTV1	2.47584	0
40	MINA	1.89909	0
41	ZBTB21	2.51781	0
42	MRPS5	3.13532	0
43	FNDC4	2.52732	0
44	FNTA	1.59276	0
45	LPGAT1	9.62049	0
46	PVR	5.02563	0
47	PDSS1	1.49094	0
48	MPHOSPH10	2.61902	0
49	LRG1	49.327	0
50	WNT3	2.15045	0
51	SEMA4B	1.22143	0
52	XPO5	1.51468	0
53	TPST1	2.38403	0
54	DTX1	1.95858	0
55	PCID2	1.26353	0
56	UNC5CL	1.42823	0
57	OXSM	1.48359	0
58	PBDC1	1.45313	0
59	ARFIP2	1.6175	0
60	DIEXF	1.66512	0
61	YAP1	1.41088	0
62	STAT3	4.76095	0
63	EXT1	1.76782	0
64	EXOSC3	1.22589	0
65	DTX4	1.48896	0
66	PARP1	3.03874	0
67	ZNF24	2.62483	0
68	WDR12	1.40691	0
69	ENTPD7	1.48966	0
70	PITPNB	3.00181	0
71	WDR43	1.35943	0
72	YARS	3.06636	0
73	NSUN2	5.59134	0
74	DDX23	1.39224	0
75	PPAT	1.54215	0
76	RHOD	1.59503	0
77	ZNF584	1.20533	0
78	YIPF1	1.88739	0
79	GPATCH4	1.92589	0
80	NOL11	2.2185	0
81	HMOX2	1.24275	0
82	ADCK4	1.38291	0
83	CCT6A	1.91594	0
84	FLNB	1.81829	0
85	ODC1	5.3988	0
86	DCUN1D5	1.36586	0
87	EDEM3	2.53835	0
88	ACTR3B	1.35194	0
89	NUFIP2	2.62584	0
90	SYNE2	2.79575	0
91	FARSB	2.35313	0
92	CAAP1	1.70101	0
93	ACVR1B	1.56451	0
94	DDX19A	1.45411	0
95	RIOK1	1.2391	0
96	GALNT2	1.80132	0
97	PARP1	2.13924	0
98	NAT10	1.38878	0
99	SMAD1	2.42933	0
100	USO1	2.98366	0
101	GART	1.58481	0
102	NOP14	1.24063	0
103	LSG1	1.30795	0
104	GNL2	5.61508	0
105	TBK1	1.90253	0
106	PALM2	1.55066	0
107	STEAP1	3.0438	0
108	PC	2.23139	0
109	SVBP	1.31205	0
110	EIF3B	1.52979	0
111	SYT12	2.73479	0
112	NFXL1	1.59293	0
113	EXOSC7	1.2881	0
114	PXDC1	2.60441	0
115	ZC2HC1C	1.41383	0
116	PAK1IP1	1.80464	0
117	RNF103	2.20955	0
118	SYVN1	2.03085	0
119	EDEM1	3.23216	0
120	STAT3	2.46556	0
121	ZCCHC14	2.4969	0
122	GOLGA4	1.54489	0
123	PNPT1	1.72087	0
124	PTPN3	1.42642	0
125	ATP2A2	3.02356	0
126	RTKN	2.49786	0
127	C10orf2	1.28566	0
128	PLEKHA1	1.22368	0
129	INO80D	1.72326	0
130	OSBP	1.82543	0
131	GLRX	9.00827	0
132	IL4R	3.91919	0
133	MTHFD2L	1.33386	0
134	KIAA0020	1.93532	0
135	WDR74	1.44375	0
136	ICE1	2.1269	0
137	NDUFAF6	1.42589	0
138	ABLIM1	4.68096	0
139	HNRNPAB	2.2153	0
140	THPO	1.35409	0
141	AGPAT6	1.25057	0
142	CRP	577.029	0
143	LPGAT1	1.4601	0
144	SQRDL	3.51386	0
145	AKNA	1.94653	0
146	PNRC1	1.67182	0
147	TFIP11	1.5969	0
148	LEO1	1.30169	0
149	NUPL2	1.37569	0
150	C2CD2L	1.51065	0
151	SCAF11	1.20093	0
152	POLR1C	1.23309	0
153	BMS1	2.24579	0
154	HOOK1	1.27082	0
155	B3GAT3	1.24537	0
156	CSK	3.94911	0
157	TRIM27	1.37299	0
158	C19orf43	4.18837	0
159	NUP35	1.41239	0
160	SMOC1	2.1662	0
161	DDX18	1.84126	0
162	PGM3	2.26821	0
163	ZNF672	1.30794	0
164	ADCK3	6.04596	0
165	GTF3A	1.67807	0
166	SNORD100	4.76921	0
167	CDC37L1	6.49052	0
168	TJP2	5.36667	0
169	ALG2	2.5342	0
170	FAM208B	1.37959	0
171	NAMPT	3.5267	0
172	RRBP1	3.04568	0
173	SLC25A28	2.33486	0
174	LARP1B	2.06722	0
175	LYAR	1.29644	0
176	GFM1	1.58939	0
177	SLC13A5	17.6534	0
178	VAPB	1.84588	0
179	DENND4A	1.39299	0
180	USP7	2.07232	0
181	HOOK1	1.56508	0
182	LTBR	1.74026	0
183	CHUK	1.2977	0
184	PSMD11	2.20933	0
185	USP9X	2.73471	0
186	COG3	1.33497	0
187	PUS7	1.98618	0
188	HNRNPF	3.0402	0
189	CDC16	1.85746	0
190	H6PD	1.83945	0
191	PGM3	1.55933	0
192	SRP19	3.24089	0
193	HSPA14	1.2275	0
194	RUFY3	1.87235	0
195	SAA4	13.6698	0
196	PREB	3.18674	0
197	TNPO3	1.90179	0
198	IDH2	2.65103	0
199	ABHD17C	1.61125	0
200	MYO1B	3.15409	0
201	FARSB	2.51378	0
202	KRT8P3	3.07316	0
203	LAS1L	1.24623	0
204	NOP16	1.74229	0
205	DIS3	1.26402	0
206	ZNF146	1.65497	0
207	TIMM10B	1.36099	0
208	IARS	2.217	0
209	NIFK	3.06518	0
210	IBTK	2.5075	0
211	DNAJA3	1.52597	0
212	TRAF4	1.42589	0
213	IFNGR1	4.85584	0
214	RIPK1	1.2516	0
215	EFNA1	7.58816	0
216	KHDRBS3	1.3529	0
217	CPNE8	1.48455	0
218	PSME4	1.97228	0
219	SFXN4	1.3981	0
220	DNAJC7	1.84783	0
221	RBM34	1.27985	0
222	ABLIM1	3.06991	0
223	NAA25	1.25603	0
224	NCBP1	1.20165	0
225	DHX32	1.98065	0
226	SEC61A1	2.32476	0
227	C18orf8	1.23114	0
228	SLC44A1	1.81306	0
229	UTP15	1.21774	0
230	PPP4C	1.3319	0
231	MBNL2	4.15384	0
232	HIRA	1.58888	0
233	TSN	1.44158	0
234	YTHDF2	1.3949	0
235	SMARCE1	1.44076	0
236	SNX1	1.40234	0
237	NAA15	1.31167	0
238	TNKS1BP1	1.253	0
239	PLEKHA1	1.68893	0
240	SUPV3L1	2.033	0
241	SETD3	1.4655	0
242	MAN1A2	1.48882	0
243	EIF2AK3	1.28141	0
244	PPIL1	1.35228	0
245	RBM39	3.54341	0
246	SIRPA	1.67459	0
247	BYSL	1.29818	0
248	ATG13	1.21463	0
249	ATR	1.5607	0
250	TLCD2	1.25175	0
251	UTP6	1.84091	0
252	MT1P3	2.49887	0
253	ARL4D	2.4886	0
254	SUPT6H	1.23982	0
255	TOMM40	1.61873	0
256	MTRR	4.02627	0
257	ABCF3	1.26478	0
258	MOGS	1.3188	0
259	ENY2	1.58496	0
260	MED9	1.36721	0
261	PRKAA1	1.55324	0
262	YAP1	1.59291	0
263	MT1A	43.4113	0
264	IFNAR1	2.17125	0
265	GAR1	1.65258	0
266	DHRS13	1.34094	0
267	CA13	1.35182	0
268	KCTD14	1.4577	0
269	MT1M	11.8061	0
270	RNF10	1.32664	0
271	ZFYVE27	2.62862	0
272	EGLN1	1.68921	0
273	TOP1MT	1.31882	0
274	ACVR1B	2.20296	0
275	BCLAF1	1.31479	0
276	GTPBP4	1.42446	0
277	RIPK4	2.63044	0
278	SOWAHC	3.23964	0
279	ATG5	1.25109	0
280	ZNF398	1.21689	0
281	SNORA24	1.40056	0
282	SLC17A2	4.44315	0
283	NLN	1.27771	0
284	ATG101	1.31801	0
285	RNF113A	1.67195	0
286	DUSP23	2.17012	0
287	ERP44	3.26217	0
288	SSB	1.99135	0
289	PHC2	1.83807	0
290	PNPLA3	1.43619	0
291	ELOVL6	2.3764	0
292	ORC4	1.36525	0
293	NOLC1	3.96206	0
294	RWDD4	1.29057	0
295	ARIH2	1.30571	0
296	TCEB3	1.237	0
297	ZNF805	1.28241	0
298	LONP2	2.32029	0
299	CFAP97	1.21977	0
300	MIER1	1.53584	0
301	PPM1G	1.75693	0
302	ABLIM1	1.56702	0
303	ALDH4A1	4.20696	0
304	DCAF13	1.22842	0
305	WDR75	2.33778	0
306	VPS13D	1.55309	0
307	COPB2	2.01896	0
308	SHQ1	1.45607	0
309	UBQLN1	1.52861	0
310	TPR	1.77974	0
311	RIOK2	1.24175	0
312	SF3B3	1.55503	0
313	AQP3	4.68096	0
314	SEPHS2	3.35389	0
315	EIF2B5	1.5267	0
316	COPS3	1.66969	0
317	MTUS1	1.80094	0
318	EED	1.5845	0
319	BCLAF1	1.38858	0
320	SERPINA3	8.85948	0
321	ARIH1	1.83807	0
322	SLMO2	1.31941	0
323	UTP18	1.37462	0
324	PRPF40A	1.66706	0
325	GRAMD4	2.85736	0
326	USP47	1.60523	0
327	TMPRSS2	2.72515	0
328	C3orf17	1.73357	0
329	ZNF593	1.97036	0
330	DKC1	1.57785	0
331	GOLPH3	3.80835	0
332	MTHFD2L	1.26205	0
333	DHX29	1.2378	0
334	SPSB1	3.82341	0
335	SRP54	1.48925	0
336	IDH3B	1.49344	0
337	EIF3J	2.24428	0
338	CUX2	6.91091	0
339	CRELD2	2.78117	0
340	GPATCH4	1.59964	0
341	ZXDC	1.35495	0
342	PPIF	3.31153	0
343	TPP2	1.60385	0
344	DHX16	1.32269	0
345	SEC16A	3.53285	0
346	LRRFIP1	3.45981	0
347	TSFM	1.71333	0
348	LRPPRC	1.49226	0
349	ZDHHC5	1.2071	0
350	PTPN2	1.68034	0
351	NAMPT	3.78376	0
352	GRWD1	1.30308	0
353	CASP4	7.31206	0
354	FAM109A	1.95613	0
355	ZCCHC9	1.35087	0
356	COQ4	1.39367	0
357	MACF1	1.43285	0
358	SURF6	1.26531	0
359	NADK	2.46798	0
360	SHB	1.45621	0
361	DNAJC3	1.33399	0
362	AHCTF1	1.34039	0
363	SUPT16H	1.40458	0
364	TBC1D15	3.27413	0
365	TMEM2	3.2606	0
366	UBXN4	2.13038	0
367	MRTO4	1.45951	0
368	LPIN1	1.76586	0
369	PWP1	1.62764	0
370	ZBTB21	1.33209	0
371	THUMPD3	1.32228	0
372	GRHL1	1.72341	0
373	TNS3	1.72974	0
374	PCM1	2.97019	0
375	CUL1	2.34274	0
376	LGALS8	2.34522	0
377	SERPINB1	6.06929	0
378	OAF	2.72719	0
379	IFT88	1.8772	0
380	RBM15	1.89303	0
381	TRIM35	1.52567	0
382	FBXO4	1.23971	0
383	ACSL3	1.5984	0
384	LSR	1.91539	0
385	LACTB2	1.45498	0
386	SBNO1	1.47886	0
387	CLUH	1.38834	0
388	TMEM33	1.51266	0
389	LYAR	1.3553	0
390	TBCE	1.22635	0
391	SLC25A44	1.83119	0
392	SLC25A38	1.81766	0
393	ABLIM1	3.76751	0
394	TRAM2	2.73103	0
395	SRSF1	1.46387	0
396	NANS	1.65609	0
397	APOL6	2.6738	0
398	DECR2	1.51864	0
399	EPT1	2.12567	0
400	SMOC1	4.29556	0
401	HYPK	2.3791	0
402	N4BP2	1.35666	0
403	ARFGAP3	2.98826	0
404	NAA25	1.76306	0
405	FOXA1	3.19504	0
406	ZMYND19	1.25577	0
407	SERPINB1	2.14272	0
408	PFDN2	2.41231	0
409	42068	1.23423	0
410	FOXA2	1.95714	0
411	RAB33B	1.51656	0
412	URI1	1.20418	0
413	ACSL3	2.69395	0
414	DNAJB11	5.63783	0
415	MLH3	1.22248	0
416	TGM2	10.2171	0
417	RPS6KB1	1.20429	0
418	ZXDC	1.23897	0
419	MAPK4	1.3702	0
420	TMED5	2.06257	0
421	SART3	1.25724	0
422	DDX1	1.44992	0
423	CCT3	2.29474	0
424	POLR3E	1.32014	0
425	PUS1	1.20639	0
426	GOLGA4	2.50581	0
427	GOLGA1	1.24432	0
428	N4BP2	1.25729	0
429	ESF1	1.20778	0
430	CFAP69	1.45232	0
431	RRP1	1.28264	0
432	SMAD1	1.61418	0
433	TRNT1	1.49107	0
434	DDX42	2.30315	0
435	LGALS8	1.96587	0
436	BCL6	6.10562	0
437	EIF2A	1.40824	0
438	UBE2G2	1.93187	0
439	MTX2	1.21873	0
440	HYOU1	2.05643	0
441	TOP1	1.88267	0
442	KDM1A	1.40255	0
443	ABCF1	1.41299	0
444	XRN2	1.22704	0
445	UGGT1	1.52483	0
446	SPTBN1	1.39252	0
447	LNX2	1.85175	0
448	NOP2	1.8286	0
449	DDX56	1.57371	0
450	CEP57	1.4269	0
451	SYNCRIP	1.51849	0
452	IL18R1	1.39193	0
453	TRIM27	1.32734	0
454	SRSF4	1.38564	0
455	WDR3	2.14582	0
456	NANOS1	1.46832	0
457	LRIG1	1.98563	0
458	TBRG4	1.51084	0
459	CUL3	1.53274	0
460	CCAR2	1.26246	0
461	CWC22	1.4062	0
462	PGM3	1.37611	0
463	NOLC1	1.22468	0
464	UBE2J1	1.22172	0
465	-	1.75659	0
466	RABEPK	2.32633	0
467	INSR	4.03287	0
468	TJP2	1.35006	0
469	EIF4G1	2.52154	0
470	LARP1B	1.56565	0
471	PHRF1	1.35317	0
472	RARS	1.59092	0
473	SPOP	1.44476	0
474	DDX55	1.26427	0
475	BAZ1A	1.46331	0
476	TXLNA	1.31512	0
477	ELP3	1.27923	0
478	EIF4G1	1.76048	0
479	MED8	1.35217	0
480	FASTKD2	1.27032	0
481	HERC4	1.24114	0
482	CDC27	1.61013	0
483	MAPK14	1.40946	0
484	SLC5A6	7.66894	0
485	C12orf65	1.303	0
486	ARL5B	4.11642	0
487	ZNF410	1.34832	0
488	SRSF10	1.28424	0
489	PRKCE	1.71907	0
490	EIF5B	1.32204	0
491	MYO1B	2.48491	0
492	CCDC50	1.95941	0
493	TRIO	1.84038	0
494	BCL3	2.91299	0
495	LONRF2	1.36693	0
496	MARS2	1.44517	0
497	PIM3	2.41185	0
498	MAPK6	1.7216	0
499	SLC1A1	1.86585	0
500	ECD	1.28498	0
501	KALRN	2.33643	0
502	GOSR1	1.35486	0
503	CIB1	1.51615	0
504	FAM177A1	1.33898	0
505	SMIM13	1.32564	0
506	FNBP4	2.34635	0
507	NCK1	1.26673	0
508	PSMD12	1.79557	0
509	AP1G1	1.40417	0
510	STRN3	2.23156	0
511	PLEKHA4	1.26866	0
512	TIFA	2.532	0
513	OGFOD1	1.25426	0
514	ZC3H15	1.3899	0
515	GK	4.55428	0
516	NUP54	1.25001	0
517	ADPRHL2	1.40431	0
518	NOM1	1.27248	0
519	NMI	1.36294	0
520	RBAK	1.21376	0
521	ACAD10	1.38655	0
522	TMEM214	1.64227	0
523	RNMTL1	1.23757	0
524	DST	1.82569	0
525	PRKD3	1.26409	0
526	METAP2	1.46511	0
527	PLS3	2.16992	0
528	CEP57	1.25844	0
529	SMG7	1.88539	0
530	PTRH2	2.1118	0
531	POLR2H	1.70478	0
532	OTULIN	1.39152	0
533	HNRNPDL	1.29653	0
534	MTERF3	1.56208	0
535	PPP2R4	1.20954	0
536	RAD50	1.27741	0
537	GAPVD1	1.64528	0
538	G0S2	28.1949	0
539	TMEM39A	1.5098	0
540	PSME3	1.27262	0
541	SHMT2	2.24233	0
542	STEAP3	2.57554	0
543	PIP5K1A	1.30753	0
544	MSL2	1.32332	0
545	ABCA1	1.59826	0
546	HPS5	3.79335	0
547	ATG2B	1.61111	0
548	FYTTD1	1.39367	0
549	SIPA1L2	1.69872	0
550	LRRC59	1.44829	0
551	DDX50	1.22344	0
552	THADA	1.70609	0
553	XPO4	1.29771	0
554	SNX19	1.38017	0
555	PPP2R5E	1.35938	0
556	PNKD	1.63423	0
557	SRSF11	7.20723	0
558	SIAH1	1.71409	0
559	OXNAD1	2.4507	0
560	MGLL	1.43749	0
561	KIAA0907	2.11139	0
562	NARF	1.39278	0
563	SNAP29	1.72392	0
564	NUFIP1	1.24083	0
565	ILKAP	1.21957	0
566	C1orf109	1.22364	0
567	MAPKAPK5	1.36184	0
568	NIPA1	1.31302	0
569	NCBP2	1.26551	0
570	ZCCHC24	2.62989	0
571	DICER1	1.90564	0
572	EHD4	1.68867	0
573	RINT1	1.2824	0
574	YTHDF1	2.43635	0
575	ETS2	3.42139	0
576	TOP1	2.01818	0
577	XPOT	1.24131	0
578	TAF1	1.22328	0
579	PIK3CB	1.55234	0
580	HIGD1A	1.65253	0
581	PIM1	4.24153	0
582	AZIN1	1.46592	0
583	VWA1	1.35921	0
584	SOD2	11.6564	0
585	TXNL4B	1.2355	0
586	TCERG1	1.72974	0
587	PRKAA1	1.32506	0
588	TWF1	1.32103	0
589	DCAF4	1.21991	0
590	PPRC1	1.62271	0
591	TMED5	1.23764	0
592	PBRM1	1.38205	0
593	PCNX	1.24962	0
594	ANKFY1	1.51164	0
595	CDK9	1.72941	0
596	LONP2	1.4525	0
597	KCNK1	1.92139	0
598	PPAT	1.35441	0
599	TMCC1	3.07434	0
600	UCK2	1.59356	0
601	BAZ1A	1.63541	0
602	BLOC1S6	1.40485	0
603	RNF185	1.31748	0
604	SPATA13	1.94437	0
605	GSKIP	1.73648	0
606	ZNF787	1.35139	0
607	MAP4	1.49933	0
608	MRPL1	1.38018	0
609	AMD1	2.21359	0
610	DDX21	2.49301	0
611	VEZT	1.35449	0
612	TNPO1	1.59921	0
613	YPEL2	1.71912	0
614	TVP23B	1.46761	0
615	BRD2	4.89386	0
616	PLSCR1	1.84726	0
617	COPS2	1.22421	0
618	TMED9	1.4638	0
619	RAB2B	1.227	0
620	CPSF7	2.57552	0
621	CHD1L	1.84819	0
622	CPN2	4.22722	0
623	MRPL3	1.65816	0
624	BZW2	2.39219	0
625	PPP4R2	1.45818	0
626	QRSL1	1.22654	0
627	TSR1	1.54608	0
628	MGA	1.23471	0
629	TCL1B	5.7013	0
630	TBC1D8	1.74617	0
631	NDUFAF4	2.05389	0
632	AQR	1.2415	0
633	SCFD1	1.42428	0
634	CEP57	1.36873	0
635	APOL6	1.51817	0
636	LYSMD2	1.2116	0
637	DHX9	1.47739	0
638	RBM17	2.6082	0
639	SDAD1	1.39757	0
640	CCNL2	1.77536	0
641	THUMPD2	1.21265	0
642	AFTPH	1.31583	0
643	VCP	1.68828	0
644	MRPL50	1.66392	0
645	C9orf3	1.34084	0
646	EPS8L2	1.5831	0
647	USP12	1.25827	0
648	PPP2R1B	1.69079	0
649	AP1G1	1.32741	0
650	INTS6	1.21961	0
651	TMEM5	1.23228	0
652	EIF5B	1.77666	0
653	LIPG	2.46148	0
654	CLPX	1.28043	0
655	CNOT2	1.25239	0
656	NAA25	1.22192	0
657	CLPTM1L	1.70629	0
658	TIMM21	1.21193	0
659	SGMS2	1.98404	0
660	GOLT1A	3.01554	0
661	ZNF830	1.36428	0
662	CAST	1.60925	0
663	PRPF4	1.23399	0
664	CCDC71L	1.71269	0
665	UBR5	1.2099	0
666	TLN2	1.71865	0
667	KIF21A	1.346	0
668	KPNA1	2.17682	0
669	ELAC2	1.20916	0
670	CLTB	1.53554	0
671	GOLGA5	1.35269	0
672	RBM26	1.67597	0
673	AAGAB	1.29923	0
674	MMP15	1.63785	0
675	TRIM25	1.39092	0
676	CCNC	1.6588	0
677	LTN1	1.69105	0
678	ARHGEF10L	1.33325	0
679	TXNDC11	1.70642	0
680	NUB1	2.217	0
681	RASGEF1B	1.2381	0
682	GK	3.71636	0
683	UBR4	1.49284	0
684	GORASP1	1.308	0
685	NEK6	1.54193	0
686	TTC22	1.92558	0
687	TAF1D	5.60859	0
688	SENP3	1.25229	0
689	GTF2E2	1.29298	0
690	METTL1	1.26771	0
691	ITSN1	2.22641	0
692	MAGI1	1.27065	0
693	F5	3.40136	0
694	SMARCC1	1.32471	0
695	MT1JP	1.27578	0
696	WDR5	1.29258	0
697	BRIX1	1.38249	0
698	IFNAR2	1.23277	0
699	SUPT5H	1.44403	0
700	ARHGEF12	1.78592	0
701	MBD4	1.3887	0
702	RBSN	1.26992	0
703	ESF1	1.84357	0
704	TRA2B	1.63596	0
705	BOP1	1.28156	0
706	ZNF451	2.06973	0
707	RBM14	2.99229	0
708	PPME1	1.21251	0
709	LOXL4	10.4929	0
710	SRPRB	1.93392	0
711	C14orf105	1.5863	0
712	RAB5A	1.59291	0
713	PITRM1	1.944	0
714	EEF1E1	1.25738	0
715	UTP11L	1.42461	0
716	SCAF11	2.88786	0
717	SGK2	1.79844	0
718	MTOR	1.3794	0
719	MTIF2	1.26337	0
720	SERPINF2	4.09456	0
721	FNDC3B	2.00243	0
722	TLK2	1.21977	0
723	SLC25A45	1.47621	0
724	GATAD2A	1.96583	0
725	GSPT1	1.84392	0
726	UAP1	2.63825	0
727	DNAAF5	1.64655	0
728	USP47	1.20476	0
729	SIRPA	1.64148	0
730	NEK4	1.38018	0
731	MANF	4.4838	0
732	DPH2	1.2229	0
733	NFKB1	1.43147	0
734	VNN3	2.81588	0
735	CCDC71L	1.6439	0
736	WDFY2	1.41115	0
737	NUFIP2	1.343	0
738	NGLY1	1.47896	0
739	HM13	1.3566	0
740	MBNL2	1.30299	0
741	INPP1	1.84463	0
742	SNRPD1	1.76821	0
743	DHCR24	3.90375	0
744	PVR	1.49521	0
745	GATA4	1.32561	0
746	SETD5	1.27085	0
747	ZC3H11A	3.45981	0
748	MYO19	1.25809	0
749	FKBP3	1.32192	0
750	H6PD	1.29493	0
751	GOPC	1.20546	0
752	YOD1	1.31786	0
753	SREK1	1.70954	0
754	FNIP2	2.28703	0
755	CSTF3	1.47186	0
756	PPFIA1	1.27886	0
757	HIPK2	1.30704	0
758	C1orf50	1.21284	0
759	ATG2B	1.60069	0
760	TAF1D	3.1459	0
761	MTUS1	1.39994	0
762	FARSA	1.22946	0
763	RRP15	1.2424	0
764	EIF5	2.93692	0
765	TMX3	1.27694	0
766	CASP7	1.77239	0
767	TRMT13	1.31222	0
768	SETD2	1.58343	0
769	STOML2	2.32476	0
770	NCL	2.59718	0
771	SGK3	1.5654	0
772	DDX24	1.65625	0
773	MKLN1	1.32881	0
774	ACSS3	1.50638	0
775	GPATCH2	1.20208	0
776	IGF1	3.76765	0
777	HUS1	1.27857	0
778	TTPAL	1.89439	0
779	DVL1	1.29151	0
780	CBX3	1.75998	0
781	POP7	2.28923	0
782	DSP	1.86463	0
783	USP24	1.3762	0
784	SDCCAG3	1.22276	0
785	EIF5	1.86779	0
786	DDX18	1.42611	0
787	LETM1	1.34744	0
788	TFB2M	1.85846	0
789	WDR36	1.28107	0
790	NSUN6	2.20091	0
791	RBM39	3.28676	0
792	PSMD5	1.27972	0
793	IFRD2	1.26084	0
794	ABCC2	1.6648	0
795	UIMC1	1.38767	0
796	PHKA2	1.89521	0
797	CFB	6.18847	0
798	ACADVL	3.62414	0
799	PSMB1	1.45146	0
800	THOC1	2.35132	0
801	FAM20A	1.45382	0
802	RPGR	1.53959	0
803	LOC100132352	1.25101	0
804	C1orf27	1.26532	0
805	TAX1BP1	1.65752	0
806	DERL2	2.24752	0
807	NABP1	1.29705	0
808	SNF8	1.47925	0
809	AUP1	2.73261	0
810	SSBP3	2.85441	0
811	VAV2	2.76889	0
812	FBXO25	1.20967	0
813	UGDH	2.39574	0
814	FAM83H	1.80589	0
815	HDAC6	2.9172	0
816	NFKBIZ	1.20087	0
817	SMAD5	1.27899	0
818	SGK2	1.71342	0
819	HSPA9	1.90234	0
820	XPA	1.25592	0
821	CPEB3	1.72503	0
822	NUFIP2	1.39628	0
823	FRMD6	1.5178	0
824	ANKRD28	1.24769	0
825	PSMD13	1.40512	0
826	A2M-AS1	2.20014	0
827	SERPINB8	1.42227	0
828	OTULIN	1.20906	0
829	WDR43	2.64308	0
830	NRIP1	1.55249	0
831	HDAC2	1.59537	0
832	MBNL2	1.39848	0
833	MTDH	1.5702	0
834	CIRH1A	1.51893	0
835	SLMAP	1.21149	0
836	PTS	2.08293	0
837	GRPEL1	1.61655	0
838	UMPS	1.27033	0
839	COASY	1.43023	0
840	AKAP17A	1.60307	0
841	ENTPD7	1.70755	0
842	ZNF274	1.58389	0
843	MON2	1.51528	0
844	G3BP1	1.42817	0
845	FNDC3B	1.83613	0
846	EEPD1	1.30198	0
847	CHI3L1	37.6107	0
848	HNRNPU-AS1	1.47853	0
849	HNRNPA2B1	2.79298	0
850	SLC30A5	1.2888	0
851	PARP12	1.68747	0
852	DNAJA2	1.45383	0
853	KAT6A	1.34555	0
854	ABCC2	1.56789	0
855	SPTBN1	2.0958	0
856	APBB1IP	1.39158	0
857	RNF126	1.64655	0
858	TARDBP	1.35504	0
859	EFR3A	1.52025	0
860	ERLIN1	2.26119	0
861	IWS1	1.77888	0
862	KIF21A	1.48781	0
863	UBR5	1.58511	0
864	MRPL19	1.63896	0
865	CYP3A5	13.1686	0
866	NUP98	1.33651	0
867	PARP9	1.52156	0
868	CREBZF	1.7401	0
869	MAPK14	1.59205	0
870	TOR1A	1.29108	0
871	LGALS8	2.95707	0
872	LRRC59	1.54518	0
873	KLHL2	1.99923	0
874	NXT1	1.26039	0
875	-	1.30968	0
876	FGA	3.33328	0
877	CHORDC1	1.54876	0
878	RPL7L1	1.23176	0
879	FAM136A	1.35804	0
880	HMGB3	1.2283	0
881	SLC30A7	1.25176	0
882	HARS	1.28206	0
883	REV3L	1.48295	0
884	AP1M1	1.20193	0
885	GCKR	1.94069	0
886	C19orf66	1.75524	0
887	TAF2	1.33356	0
888	BRD2	1.5038	0
889	AP3D1	1.90427	0
890	ALPL	1.70872	0
891	ETS2	3.47952	0
892	IL13RA1	1.4246	0
893	MAN1A1	1.96867	0
894	SPCS3	2.05168	0
895	RRN3	1.35752	0
896	PRKAG1	1.33061	0
897	EIF2B4	1.52318	0
898	C14orf169	1.58343	0
899	ITIH3	7.27905	0
900	C7orf43	1.60996	0
901	SLC25A47	2.38819	0
902	BANF1	1.42063	0
903	NOL6	1.26691	0
904	SRSF7	1.8863	0
905	IDE	1.2118	0
906	AP3D1	1.31317	0
907	LONRF3	1.21029	0
908	C6orf203	1.3774	0
909	MAN1A2	2.81051	0
910	ASGR1	3.68905	0
911	CROCCP2	2.79244	0
912	PDIA5	1.5728	0
913	PRPS1	1.30039	0
914	DRG1	1.41571	0
915	ITPA	1.26066	0
916	DDX52	1.21765	0
917	NDUFAF7	1.3114	0
918	LRRFIP2	1.61336	0
919	LACTB	1.20476	0
920	URGCP	1.33624	0
921	SRP68	1.78077	0
922	BCO2	2.90084	0
923	PSPC1	1.20788	0
924	CCDC50	1.52192	0
925	UBA2	1.42982	0
926	SLC25A39	1.32779	0
927	ORAOV1	1.30988	0
928	RNF115	1.40039	0
929	PPAPDC2	1.39831	0
930	PDXK	2.09539	0
931	PGAM5	1.55683	0
932	SETBP1	1.2001	0
933	C10orf10	6.0652	0
934	KDM7A	1.55077	0
935	LUC7L	1.28809	0
936	EIF2AK1	1.42008	0
937	ABCB4	1.35725	0
938	KBTBD11	1.3762	0
939	SAR1B	2.11872	0
940	PRCC	1.29186	0
941	NAT9	1.39169	0
942	MCC	1.56178	0
943	SUCO	1.44741	0
944	TRIM28	1.24977	0
945	OGFOD1	1.45432	0
946	MEAF6	1.71234	0
947	FASTKD1	1.33683	0
948	CYLD	1.28763	0
949	TNPO1	1.42721	0
950	QKI	1.33766	0
951	CHD4	1.82854	0
952	ATP2B4	1.3755	0
953	SLC28A1	1.34375	0
954	OGFR	1.21443	0
955	PSMC6	1.38978	0
956	MCL1	7.40914	0
957	SUPT20H	2.0594	0
958	ORMDL1	1.43258	0
959	DNALI1	1.92686	0
960	ANKRD17	1.24592	0
961	SP100	1.64243	0
962	PTCD3	1.46874	0
963	DNAJB9	1.74575	0
964	ZNF140	1.37303	0
965	TMEM33	1.22122	0
966	TBC1D23	1.29285	0
967	PA2G4	2.33261	0
968	ATAD3A	1.23213	0
969	ABCC2	1.55303	0
970	LCOR	1.84837	0
971	CFHR5	2.28775	0
972	MIS12	1.47646	0
973	ACSS3	1.50277	0
974	MAT1A	5.21836	0
975	RUVBL2	1.26612	0
976	SLC25A45	1.39886	0
977	U2SURP	1.69349	0
978	RPS6KB1	1.21023	0
979	HADHA	1.53658	0
980	FNIP2	2.1695	0
981	ETV6	1.23682	0
982	PPP4R2	1.34283	0
983	ASXL1	1.27331	0
984	CEBPG	1.4235	0
985	NR2C1	1.55559	0
986	IFNAR1	1.29132	0
987	RBBP6	1.31374	0
988	ZNFX1	1.21349	0
989	NIP7	1.25802	0
990	HNRNPA1	3.38144	0
991	HDAC8	1.33409	0
992	GOT1	3.28961	0
993	TTC38	2.7334	0
994	CSNK2A2	1.2415	0
995	ATIC	1.72442	0
996	ADGRG6	1.20554	0
997	LYSMD3	1.26621	0
998	RBM25	2.32969	0
999	CTR9	1.74585	0
1000	U2SURP	1.41649	0
1001	ADGRA3	1.98446	0
1002	PSMG1	1.38871	0
1003	CD14	3.63532	0
1004	SPAG5	1.34324	0
1005	SLC20A2	1.58801	0
1006	SRPRB	1.29432	0
1007	GCN1L1	1.63234	0
1008	PNN	1.94063	0
1009	SNX10	1.70027	0
1010	FAM177A1	1.20509	0
1011	USP14	1.2384	0
1012	RBM25	2.10206	0
1013	AGPAT2	1.20481	0
1014	PAXBP1	1.28587	0
1015	CRKL	1.44532	0
1016	NPLOC4	1.39355	0
1017	SETD1A	1.30271	0
1018	NUBP1	1.40905	0
1019	NAA16	1.25338	0
1020	IGF1	1.67159	0
1021	COPS2	1.30008	0
1022	DNAJC10	1.70691	0
1023	USP8	1.73539	0
1024	RUFY3	2.26812	0
1025	C21orf59	1.22132	0
1026	MGLL	2.07053	0.00606272
1027	EHBP1	1.31198	0.00606272
1028	SLC1A4	1.71515	0.00606272
1029	RUFY3	1.29577	0.00606272
1030	TM2D3	1.77273	0.00606272
1031	NIPBL	1.30463	0.00606272
1032	RAB1A	1.31471	0.00606272
1033	HNRNPM	1.32728	0.00606272
1034	IMP4	1.212	0.00606272
1035	SYT7	1.75152	0.00606272
1036	HAUS7	1.32907	0.00606272
1037	RSRC2	1.20659	0.00606272
1038	HIVEP1	1.2205	0.00606272
1039	PRPF40A	1.23494	0.00606272
1040	RIPK1	1.21277	0.00606272
1041	FRG1	1.73675	0.00606272
1042	USP38	1.20653	0.00606272
1043	NFKBIZ	2.52057	0.00606272
1044	FOXK2	1.2123	0.00606272
1045	BAG3	2.06255	0.00606272
1046	MAP3K7	1.20372	0.00606272
1047	GLDC	2.09955	0.00606272
1048	SLC25A18	3.14381	0.00606272
1049	MT1L	6.84872	0.00606272
1050	SBNO1	1.23462	0.00606272
1051	MTPAP	1.30088	0.00606272
1052	SP140L	1.27702	0.00606272
1053	NOB1	1.31355	0.00606272
1054	PPP2R5A	1.39059	0.00606272
1055	SRXN1	1.53305	0.00606272
1056	PRRC1	1.32608	0.00606272
1057	TLK2	1.23269	0.00606272
1058	PSME3	1.24465	0.00606272
1059	GOSR2	1.23953	0.00606272
1060	-	1.43316	0.00606272
1061	MOCS2	1.85585	0.00606272
1062	TMEM43	1.26844	0.00606272
1063	MBIP	1.25665	0.00606272
1064	CRY1	1.30369	0.00606272
1065	SECISBP2	1.38058	0.00606272
1066	LUC7L3	4.13947	0.00606272
1067	MAK16	1.60646	0.00606272
1068	PAN2	1.73616	0.00606272
1069	CNOT11	1.28441	0.00606272
1070	GSR	1.84765	0.00606272
1071	ABCC3	2.58769	0.00606272
1072	TTLL5	1.22081	0.00606272
1073	PDXK	3.17664	0.00606272
1074	CHKA	1.34579	0.00606272
1075	ESCO1	1.37634	0.00606272
1076	DUS1L	1.37607	0.00606272
1077	UBA5	1.532	0.00606272
1078	LIMK2	1.52425	0.00606272
1079	C4BPA	8.19251	0.00606272
1080	PTBP1	1.7666	0.00606272
1081	DDX24	1.45776	0.00606272
1082	GMFB	1.30109	0.00606272
1083	ZNF622	1.43078	0.00606272
1084	GGCT	1.28231	0.00606272
1085	WNT11	1.2017	0.00606272
1086	TSHZ2	1.53577	0.00606272
1087	KPNA1	1.20453	0.00606272
1088	ECE2	1.40064	0.00606272
1089	KIF16B	1.2293	0.00606272
1090	PPIG	1.73742	0.00606272
1091	DPH3	1.43873	0.00606272
1092	DNMBP	1.57265	0.00606272
1093	MRRF	1.49701	0.00606272
1094	INTS7	1.36082	0.00606272
1095	CHD7	1.32639	0.00606272
1096	FAM221A	1.25333	0.00606272
1097	SLC13A3	1.29655	0.00606272
1098	RANBP2	1.49327	0.00606272
1099	CDK12	1.20164	0.00606272
1100	SLC17A9	1.46605	0.00606272
1101	ZNF189	1.31449	0.00606272
1102	TMEM70	1.46155	0.00606272
1103	ATP6V0A1	1.23825	0.00606272
1104	TIMM9	1.55863	0.00606272
1105	PLOD2	3.06253	0.00606272
1106	DST	1.51348	0.00606272
1107	GFPT1	1.63946	0.00606272
1108	EPRS	1.32386	0.00606272
1109	PPP2R1B	3.92221	0.00606272
1110	TNFRSF10D	1.3719	0.00606272
1111	DHX15	1.4662	0.00606272
1112	FBXO9	1.75136	0.00606272
1113	YPEL2	1.21319	0.00606272
1114	UFM1	1.79126	0.00606272
1115	JMJD6	1.25434	0.00606272
1116	ZNF7	1.21555	0.00606272
1117	TTC3	1.84303	0.00606272
1118	NOL8	1.44043	0.00606272
1119	FIP1L1	1.59598	0.00606272
1120	ITIH4	2.91369	0.00606272
1121	UBR2	1.5025	0.00606272
Totally, 1121 Genes with false discovery rate Q value < 0.01 and |fold change| > 1.2 were considered as highly differentially expressed genes.

## Sheet: d
(d) List of differentially expressed genes based on GSE22058.
No.	Gene Name	|Fold Change|	False discovery rate Q values
1	INTS10	1.45133	0
2	KIAA0586	1.76173	0
3	ATR	1.92563	0
4	SYNE2	1.93845	0
5	CCDC23	1.71235	0
6	SYT12	2.69247	0
7	PNPT1	1.63342	0
8	PDSS1	1.72308	0
9	BMS1	1.56517	0
10	NOC3L	1.68933	0
11	C9orf3	1.78284	0
12	FLJ21062	1.97972	0
13	CA13	2.12825	0
14	STEAP1	2.27362	0
15	THEX1	1.5377	0
16	UNC5CL	2.76952	0
17	PARP1	1.67713	0
18	UTP6	1.47134	0
19	DHODH	2.4633	0
20	WDR12	1.54788	0
21	SIP1	1.54919	0
22	DDX23	1.4798	0
23	FARSB	1.50104	0
24	ADCK4	1.61381	0
25	EXT1	1.64848	0
26	NFXL1	1.60353	0
27	CPNE8	1.59431	0
28	TRMT11	1.57738	0
29	SEMA4B	1.80984	0
30	GNL3	1.60734	0
31	SAA1	1.78263	0
32	ATF7	1.42705	0
33	GOLGA4	1.44305	0
34	TBC1D15	1.61637	0
35	RUFY3	1.55691	0
36	ARNTL2	2.15038	0
37	WDR75	1.40098	0
38	C8orf79	1.89082	0
39	PPIL1	1.71541	0
40	TOP1MT	1.51031	0
41	ZRF1	1.47442	0
42	TBK1	1.40173	0
43	RAB27A	1.77259	0
44	ATP6V1C2	1.7303	0
45	NAT10	1.49206	0
46	C13orf34	1.70446	0
47	UTP14A	1.68891	0
48	C14orf79	1.54281	0
49	DKC1	1.58869	0
50	ODC1	2.03194	0
51	CLNS1A	1.37586	0
52	EEF1E1	1.61507	0
53	DCUN1D5	1.3927	0
54	POLR3G	1.48569	0
55	LTV1	1.57672	0
56	LBP	1.47293	0
57	MTRR	1.43051	0
58	IL4R	1.62955	0
59	ARFIP2	1.4399	0
60	NOP5/NOP58	1.63776	0
61	TNFSF14	1.91843	0
62	LOXL4	3.22031	0
63	TAF1A	1.61889	0
64	ZNF202	1.57036	0
65	WDR46	1.39551	0
66	PELI1	1.62668	0
67	XPO5	1.50148	0
68	BLNK	1.57743	0
69	PTPN2	1.46865	0
70	DNAJC17	1.50112	0
71	TMEM24	1.57032	0
72	CARS	1.46545	0
73	RPL27A	1.47702	0
74	GNL2	1.43995	0
75	RWDD2A	1.56113	0
76	ODF2	1.47383	0
77	SDF2L1	1.74344	0
78	CREB3L3	1.79954	0
79	NUPL2	1.31341	0
80	SOCS1	2.64844	0
81	LYAR	1.5247	0
82	MIER1	1.34084	0
83	G0S2	1.6	0
84	TARS	1.40563	0
85	CRELD2	1.47952	0
86	UCK2	1.67908	0
87	PFDN2	1.47205	0
88	MYT1	1.905	0
89	HNRPAB	1.44281	0
90	DHRS13	2.08535	0
91	IFNGR1	1.4693	0
92	PLRG1	1.26808	0
93	EIF2AK3	1.47051	0
94	C6orf113	1.44534	0
95	BTF3	1.44334	0
96	NOL5A	1.50225	0
97	KHDRBS3	1.4385	0
98	PAK1IP1	1.62256	0
99	CCDC41	1.53784	0
100	IDH3A	1.42421	0
101	B3GAT3	1.40186	0
102	DYRK4	1.40161	0
103	GTPBP4	1.50634	0
104	JOSD3	1.41684	0
105	RRS1	1.72553	0
106	LAS1L	1.3194	0
107	OXSM	1.39137	0
108	KIFC3	1.46311	0
109	NMI	1.36852	0
110	POLR1A	1.56411	0
111	PPP4C	1.41619	0
112	NXT1	1.51156	0
113	EXOSC3	1.35549	0
114	YARS	1.37318	0
115	CXorf26	1.35267	0
116	RGS14	1.43324	0
117	C7orf43	1.40669	0
118	MT1X	1.39949	0
119	TPST1	1.80421	0
120	RPGR	1.75617	0
121	ZNF26	1.52032	0
122	C20orf74	1.47075	0
123	C9orf6	1.35995	0
124	NOLC1	1.84852	0
125	KLHL25	1.65985	0
126	C4orf27	1.2845	0
127	NUP35	1.42157	0
128	FAM29A	1.40073	0
129	FBXO4	1.36716	0
130	TTLL4	1.4175	0
131	KIAA0895	1.55733	0
132	RRP9	1.53494	0
133	C7orf28B	1.23101	0
134	PRR3	1.39752	0
135	MAPK4	2.60744	0
136	CLTB	1.33905	0
137	SQRDL	1.32448	0
138	C12orf65	1.34291	0
139	DTX1	2.00704	0
140	TRNT1	1.38784	0
141	RIOK1	1.55755	0
142	MINA	1.40942	0
143	BACH2	1.78882	0
144	GALNT2	1.45861	0
145	LOC151878	1.96181	0
146	NCBP2	1.27204	0
147	MKI67IP	1.56367	0
148	NARF	1.3685	0
149	PPAT	1.60902	0
150	PGM3	1.50133	0
151	TMEM171	1.72385	0
152	WWC1	2.00239	0
153	NCBP1	1.31264	0
154	HYPE	1.89817	0
155	CHUK	1.35613	0
156	CP110	1.42411	0
157	SFRS4	1.29514	0
158	hCG_1988300	1.49149	0
159	SREBF2	1.466	0
160	GFPT1	1.64097	0
161	COPS3	1.32803	0
162	LOC221272	1.57464	0
163	RINT1	1.30875	0
164	TNKS1BP1	1.44748	0
165	GPATCH2	1.44248	0
166	COMMD2	1.32646	0
167	FRMD6	1.75748	0
168	TSEN2	1.36553	0
169	SERPINB1	1.68878	0
170	UGDH	1.42297	0
171	C14orf140	1.62012	0
172	PLSCR1	1.55945	0
173	LARP2	1.51206	0
174	BAG3	1.67655	0
175	TMPRSS2	1.61942	0
176	WDSOF1	1.4792	0
177	CHMP4B	1.47135	0
178	TMEM39A	1.40186	0
179	ZNF146	1.28551	0
180	AOF2	1.2774	0
181	MTAP	1.34072	0
182	NANS	1.51015	0
183	OSMR	1.93617	0
184	SNRPA	1.31762	0
185	PUS7L	1.51652	0
186	PCID2	1.25478	0
187	MTERFD1	1.28993	0
188	ROM1	1.71592	0
189	ADAT2	1.59074	0
190	SETX	1.3831	0
191	C14orf105	1.50979	0
192	RPAP3	1.39194	0
193	CDC6	1.86142	0
194	EIF3J	1.38463	0
195	DNMT1	1.36586	0
196	TTC13	1.31769	0
197	CCT6A	1.32583	0
198	CDC37L1	1.35682	0
199	EIF2B5	1.28813	0
200	LOC389705	1.28682	0
201	MRPL32	1.23391	0
202	LOC388796	1.49559	0
203	HOOK1	1.37886	0
204	TJP2	1.35275	0
205	CSPP1	1.34902	0
206	IDH2	1.38445	0
207	SUPV3L1	1.29281	0
208	SMC4	1.39057	0
209	KRT8	1.41803	0
210	C16orf57	1.46022	0
211	PIM1	1.80565	0
212	THOC6	1.34369	0
213	SHQ1	1.25799	0
214	LRIG1	1.49842	0
215	THUMPD2	1.40373	0
216	MLXIP	1.5132	0
217	GPATCH4	1.50844	0
218	RP11-144G6.7	1.4587	0
219	E2F4	1.29976	0
220	TDG	1.53434	0
221	ZNF295	1.67673	0
222	SCMH1	1.37452	0
223	STAT3	1.45118	0
224	IGSF9	1.83414	0
225	SLC25A28	1.41189	0
226	PVR	1.55809	0
227	AQP3	1.32141	0
228	SPAG5	1.37701	0
229	C11orf61	1.37006	0
230	C1orf109	1.36024	0
231	NSUN3	1.31178	0
232	DENND4A	1.53072	0
233	NOL1	1.61579	0
234	PPP2R4	1.37317	0
235	IL18R1	1.34603	0
236	ANKRD12	1.44661	0
237	ZEB1	1.66591	0
238	UPF3B	1.34921	0
239	SYVN1	1.31631	0
240	SEC61A1	1.34378	0
241	HDAC2	1.27672	0
242	HMOX2	1.43936	0
243	TBC1D12	1.38978	0
244	TRMT1	1.30494	0
245	SUPT6H	1.27633	0
246	NOC2L	1.34299	0
247	GCS1	1.27253	0
248	MTHFD1L	1.52052	0
249	BANF1	1.27313	0
250	MT1M	1.74291	0
251	MPHOSPH10	1.36827	0
252	LRG1	1.39448	0
253	SS18	1.34718	0
254	PLEKHA4	1.51703	0
255	KIAA0241	1.35185	0
256	SURF6	1.39991	0
257	RBM34	1.26876	0
258	TOMM40	1.38442	0
259	FBXO5	1.38606	0
260	ANAPC1	1.30308	0
261	DNAJB11	1.29848	0
262	ETV6	1.39715	0
263	C14orf129	1.52274	0
264	LEO1	1.29902	0
265	LOC728340	1.32626	0
266	MACF1	1.24419	0
267	CASP4	1.44542	0
268	POLR2H	1.23958	0
269	MORC2	1.34854	0
270	TNFRSF1A	1.33972	0
271	SOD2	1.49536	0
272	CYP21A2	1.4912	0
273	MTHFD2L	1.51726	0
274	KIAA1430	1.38518	0
275	RHOD	1.47471	0
276	WRN	1.29162	0
277	NUP107	1.44216	0
278	ISY1	1.33033	0
279	PCM1	1.30378	0
280	KIAA1881	1.41677	0
281	TOP1	1.31143	0
282	CXorf15	1.54193	0
283	ZFYVE27	1.38811	0
284	COPS2	1.33746	0
285	RBBP6	1.29695	0
286	ACTL6A	1.26736	0
287	RNF113A	1.36033	0
Totally, 287 Genes with false discovery rate Q value < 0.01 and |fold change| > 1.2 were considered as highly differentially expressed genes.
